# Supplementary material for: Impact of Lipid Genetic Risk Score and Saturated Fatty Acid Intake on Central Obesity in an Asian Indian Population
Source: Nutrients. 2022 Jun 29;14(13):2713. doi: 10.3390/nu14132713 (PMC9269337; doi:10.3390/nu14132713)
Supplement: Supplementary file 1 [file nutrients-14-02713-s001.zip]

Archive with 1 entries (1 files):
- nutrients-1759233-supplementary.pdf
